# Supplementary material for: Assessment of Genotoxicity in Human Cells Exposed to Modulated Electromagnetic Fields of Wireless Communication Devices
Source: Genes (Basel). 2020 Mar 25;11(4):347. doi: 10.3390/genes11040347 (PMC7230863; doi:10.3390/genes11040347)
Supplement: Supplementary file 1 [file genes-11-00347-s001.zip]

Archive with 2 entries (2 files):
- genes-745982-R1_Supplementary Materials S1.pdf
- genes-745982-R1_Supplementary Materials S2.xlsx
