# Supplementary material for: Assessment of Genotoxicity in Human Cells Exposed to Modulated Electromagnetic Fields of Wireless Communication Devices
Source: Genes (Basel). 2020 Mar 25;11(4):347. doi: 10.3390/genes11040347 (PMC7230863; doi:10.3390/genes11040347)
Supplement: Supplementary file 1 [file genes-11-00347-s001.zip › genes-745982-R1_Supplementary Materials S2.xlsx]

## Sheet: Suppl. Table S7 - GSM
	GSM-basic, 2.0 W/kg, MRC-5 cells			% DNA in tail					p-value			GSM-217Hz, 2.0 W/kg, MRC-5 cells			% DNA in tail					p-value		p-value Tukey 2way ANOVA
	Exposure [h]	Treatment	hOGG1	Exp. 1	Exp. 2	Exp. 3	Mean	SD	Fisher's LSD	ratio paired t-test		Exposure [h]	Treatment	PARPi	Exp. 1	Exp. 2	Exp. 3	Mean	SD	Fisher's LSD	ratio paired t-test	GSM	PARPi
	1	GSM-basic	-	4.03	2.68	2.69	3.13	0.777	0.8052	0.2409		24	GSM-217Hz	-	8.59196	5.84932	6.05257	6.83128	1.527	0.968	0.8462	>0.999
	1	-	-	2.64	2.65	2.29	2.53	0.205				24	-	-	7.25029	6.52384	6.85389	6.87601	0.3656
	1	GSM-basic	+	3.92	2.82	1.59	2.78	1.166	0.9557	0.6678		24	GSM-217Hz	+	7.88731	4.3496	5.66129	5.96607	1.79	0.5994	0.5377	0.9448	0.842
	1	-	+	4.07	2.14	1.71	2.64	1.257				24	-	+	6.4913	5.00248	4.69439	5.39606	0.9623				0.5267
	4	GSM-basic	-	3.09	2.79	1.97	2.62	0.58	0.7539	0.6376
	4	-	-	2.4	2.6	2.26	2.42	0.171
	4	GSM-basic	+	4.19	2.5	1.86	2.85	1.204	0.7379	0.7908
	4	-	+	3.36	2.31	2.25	2.64	0.624
	24	GSM-basic	-	2.84	2.65	2.36	2.62	0.242	0.3448	0.449
	24	-	-	3.4	2.29	3.68	3.12	0.735
	24	GSM-basic	+	2.81	2.15	1.97	2.31	0.442	0.0191	0.0634
	24	-	+	3.98	4.53	2.85	3.79	0.857
	1	KBrO3, 0.5 mM	-	4.38	3.77	2.1	3.42	1.18	0.7179	0.2844
	1	KBrO3, 0.5 mM	+	7.17	7.56	6.79	7.17	0.385	0.0814	0.052
	1	EMS, 0.5 µL/mL	-	30.71	23.85	15.75	23.44	7.489	<0.0001	0.0048
	GSM-217Hz, 2.0 W/kg, HTR-8/SVneo cells			% DNA in tail					p-value			GSM-217Hz, 2.0 W/kg, HTR-8/SVneo cells			% DNA in tail					p-value		p-value Tukey 2way ANOVA			GSM-217Hz, 2.2 W/kg, HTR-8/SVneo cells				% DNA in tail						p-value		p-value Tukey 2way ANOVA
	Exposure [h]	Treatment	hOGG1	Exp. 1	Exp. 2	Exp. 3	Mean	SD	Fisher's LSD	ratio paired t-test		Exposure [h]	Treatment	PARPi	Exp. 1	Exp. 2	Exp. 3	Mean	SD	Fisher's LSD	ratio paired t-test	GSM	PARPi		Exposure [h]	Treatment	PARPi	10% FCS	Exp. 1	Exp. 2	Exp. 3	Exp. 4	Mean	SD	Fisher's LSD	ratio paired t-test	GSM	PARPi/FCS
	1	GSM-217Hz	-	1.06	1.75	2.31	1.71	0.626	0.8956	0.3085		1	GSM-217Hz	-	2.7405	3.648	4.5965	3.66167	0.9301	0.6875	0.6029				24	GSM-217Hz	-	+	3.003	2.5845	6.607	3.068	3.81563	1.876	0.974	0.6332	0.9308	0.9893
	1	-	-	1.44	2.11	2.18	1.91	0.409				1	-	-	3.028	2.3685	4.719	3.37183	1.212						24	-	-	+	3.7425	3.444	5.115	3.093	3.84863	0.8889				0.9937
	1	GSM-217Hz	+	1.2	2.28	2.56	2.01	0.718	0.8634	0.6486		4	GSM-217Hz	-	2.7065	3.032	3.5125	3.08367	0.4027	0.8133	0.4213				24	GSM-217Hz	-	-	2.8645	2.65	4.744	3.7595	4.10725	0.9552	0.5462	0.4756	0.8975
	1	-	+	1.51	2.04	1.69	1.75	0.27				4	-	-	2.2135	2.8575	3.667	2.91267	0.7315						24	-	-	-	4.439	2.569	6.4025	3.0185	3.5045	1.724
	4	GSM-217Hz	-	3.48	1.86	1.45	2.26	1.073	0.8265	0.3248		24	GSM-217Hz	-	2.755	2.5865	3.7365	3.026	0.6207	0.8675	0.7398	0.9981			24	GSM-217Hz	+	-	4.434	2.087		2.644	3.055	1.224	0.7311	0.5119	0.9782	0.9626
	4	-	-	3.84	1.82	2.07	2.58	1.101				24	-	-	2.283	3.0585	3.3925	2.91133	0.57						24	-	+	-	3.088	2.035		2.843	2.65533	0.5485				0.4522
	4	GSM-217Hz	+	2.05	3.35	2.27	2.56	0.696	0.9944	0.9613		24	GSM-217Hz	+	1.565	3.2515	3.879	2.8985	1.194	0.4042	0.5801	0.8248	0.9976		24	GSM-217Hz	-	-	3.701	2.096	6.463	2.6515	3.72788	1.939	0.9322	0.7417	>0.999
	4	-	+	3.56	1.67	2.47	2.57	0.949				24	-	+	3.9325	2.446	4.1375	3.50533	0.9211				0.8315		24	-	-	-	3.965	2.4945	4.96	3.153	3.64312	1.067
	24	GSM-217Hz	-	2.46	1.72	0.88	1.69	0.791	0.6864	0.6895
	24	-	-	2.09	1.11	1.19	1.46	0.544
	24	GSM-217Hz	+	2.39	1.99	1.06	1.81	0.682	0.9036	0.9611
	24	-	+	1.9	1.12	2.22	1.75	0.566
	4	KBrO3, 1.0 mM	-	4.17	1.41	2.46	2.68	1.393	0.9423	>0.999
	4	KBrO3, 1.0 mM	+	13.15	7	7.36	9.17	3.451	0.0005	0.006
	1	EMS, 0.5 µL/mL	-	28.68	23.25	20.89	24.27	3.995	<0.0001	0.0076

## Sheet: Suppl. Table S8 - UMTS
	UMTS, 4.92 W/kg, MRC-5 cells			% DNA in tail					p-value			UMTS, 4.92 W/kg, MRC-5 cells			% DNA in tail							p-value		p-value Tukey 2way ANOVA			UMTS, 4.92 W/kg, MRC-5 cells			% DNA in tail								p-value		p-value Tukey 2way ANOVA
	Exposure [h]	Treatment	hOGG1	Exp. 1	Exp. 2	Exp. 3	Mean	SD	Fisher's LSD	ratio paired t-test		Exposure [h]	Treatment	PARPi	Exp. 1	Exp. 2	Exp. 3	Exp. 4	Exp. 5	Mean	SD	Fisher's LSD	ratio paired t-test	UMTS	PARPi		Exposure [h]	Treatment	EMS	Exp. 1	Exp. 2	Exp. 3	Exp. 4	Exp. 5	Exp. 6	Mean	SD	Fisher's LSD	ratio paired t-test	UMTS	EMS
	1	UMTS	-	5.84	7.05	6.15	6.35	0.629	0.7755	0.354		16	UMTS	-	5.1086	5.35705	4.94125	4.42205		4.95724	0.3977	0.8168	0.806	0.9951			1	UMTS	-	1.13	2.03	1.78	2.16	2.21	2.11	1.9	0.408	0.9371	0.3296	0.997
	1	-	-	3.41	5.88	6.65	5.31	1.693				16	-	-	5.43431	4.39592	5.7065	4.75242		5.07229	0.6029						1	-	-	0.76	1.62	1.16	2.15	2.42	2.69	1.8	0.751
	1	UMTS	+	3.67	6.6	5.03	5.1	1.466	0.6568	0.0061		16	UMTS	+	4.56199	3.07237	2.66827	2.96513		3.31694	0.8456	0.2515	0.0811	0.6356	0.0245**		1	UMTS	+	4.79	5.65	6.47	6.7	4.82	3.78	5.37	1.116	0.4186	0.0414	0.1969	<0.0001****
	1	-	+	4.9	8.37	6.87	6.71	1.74				16	-	+	4.7973	3.96313	2.83882	4.00993		3.9023	0.8061				0.128**		1	-	+	3.01	5.79	4.02	5.23	4.54	3.22	4.3	1.1				0.0005****
	4	UMTS	-	5.09	4.42	6.62	5.38	1.128	0.7677	0.4504		24	UMTS	-	8.23611	7.23811	2.8627	5.08086	6.28949	5.94146	2.081	0.5965	0.4795	0.9478			4	UMTS	-	1.79	2.42	2.27	1.75	1.17	1.87	1.88	0.441	0.6905	0.6008	0.9771
	4	-	-	5.23	4.32	5.62	5.06	0.667				24	-	-	8.69744	5.87833	3.73519	4.20117	4.4174	5.38591	2.017						4	-	-	1.24	1.24	1.35	2.02	2.29	1.98	1.69	0.463
	4	UMTS	+	3.28	6.24	5.34	4.95	1.517	0.1925	0.2073		24	UMTS	+	7.10891	4.55894	4.07341	3.93043	4.49611	4.83356	1.301	0.2377	0.0406	0.6197	0.706		4	UMTS	+	3.99	6.95	5.91	5.17	4.81	4.54	5.23	1.06	0.0872	0.0857	0.303	<0.0001****
	4	-	+	5.05	6.09	8.19	6.44	1.6				24	-	+	3.86519	4.15933	2.74377	3.0206	4.08992	3.57576	0.6519				0.3241		4	-	+	3.58	5.08	5.22	4.36	5.37	2.64	4.38	1.081				<0.0001****
	24	UMTS	-	8.38	5.12	5.8	6.43	1.72	0.9637	0.9783																	24	UMTS	-	1.59	2.53	1.17	2.51	2.74	2.8	2.22	0.676	0.5664	0.5213	0.936
	24	-	-	5.6	8.22	5.28	6.37	1.613																			24	-	-	1.59	1.64	1.75	2.56	1.93	2.42	1.98	0.413
	24	UMTS	+	4.32	5.62	8.72	6.22	2.261	0.4755	0.4172																	24	UMTS	+	3.76	5.06	5	3.62	4.8	3.75	4.33	0.688	0.7212	0.6287	0.9833	<0.001****
	24	-	+	3.83	6.16	5.48	5.16	1.198																			24	-	+	4.19	5.69	3.22	3.02	4.67	4.3	4.18	0.98				<0.001****
	1	KBrO3, 0.5 mM	-	5.53	6.23	6.43	6.06	0.473	0.8359	0.3995																	1	EMS. 0.5 µL/mL	+	18.73	17.71	9.27	15.97	10.61	7.76	13.34	4.695	<0.0001	0.0011
	1	KBrO3, 0.5 mM	+	9.18	11.17	11.65	10.67	1.31	0.2847	0.041
	1	EMS, 0.5 µL/mL	-	19.84	41.95	30.94	30.91	11.055	<0.0001	0.0049
	UMTS, 4.92 W/kg, HTR-8/SVneo cells			% DNA in tail					p-value			UMTS, 4.92 W/kg, HTR-8/SVneo cells			% DNA in tail							p-value		p-value Tukey 2way ANOVA
	Exposure [h]	Treatment	hOGG1	Exp. 1	Exp. 2	Exp. 3	Mean	SD	Fisher's LSD	ratio paired t-test		Exposure [h]	Treatment	PARPi	Exp. 1	Exp. 2	Exp. 3	Exp. 4	Exp. 5	Mean	SD	Fisher's LSD	ratio paired t-test	UMTS	PARPi
	1	UMTS	-	1.29	2.74	1.25	1.76	0.849	0.9493	0.9958		24	UMTS	-	2.387	3.4705	3.1775	3.559	1.8605	2.8909	0.7383	0.8855	0.9673	0.9988
	1	-	-	2.09	1.29	1.65	1.68	0.401				24	-	-	3.429	2.2135	2.515	3.4055	2.5915	2.8309	0.5555
	1	UMTS	+	2.12	3.18	1.75	2.35	0.742	0.9008	0.8501		24	UMTS	+	3.5605	4.014	2.088	2.709	2.3935	2.953	0.8072	0.3208	0.1842	0.7378	0.9988
	1	-	+	2.46	1.36	2.74	2.19	0.729				24	-	+	2.6435	2.815	2.017	3.0045	2.182	2.5324	0.4182				0.8829
	4	UMTS	-	2.19	2.06	1.59	1.95	0.316	0.4895	0.0394
	4	-	-	1.87	1.91	1.37	1.72	0.301
	4	UMTS	+	1.99	2.61	3.18	2.59	0.595	0.0063	0.0034
	4	-	+	1.17	1.45	1.66	1.43	0.246
	24	UMTS	-	1.56	2.46	3.71	2.58	1.08	0.227	0.2842
	24	-	-	1.25	2.35	1.39	1.66	0.599
	24	UMTS	+	1.56	1.75	3.38	2.23	1	0.9705	0.9453
	24	-	+	1.7	2.91	2	2.2	0.63
	1	KBrO3, 1.0 mM	-	3.61	2.32	2.56	2.83	0.686	0.3854	0.007
	1	KBrO3, 1.0 mM	+	12.24	6.21	10.56	9.67	3.112	<0.0001	0.0025
	1	EMS, 0.5 µL/mL	-	19.97	23.95	23.95	22.62	2.298	<0.0001	0.0054
	UMTS, 2.0 W/kg, MRC-5 cells			% DNA in tail					p-value			UMTS, 2 W/kg, MRC-5 cells			% DNA in tail							p-value		p-value Tukey 2way ANOVA
	Exposure [h]	Treatment	hOGG1	Exp. 1	Exp. 2	Exp. 3	Mean	SD	Fisher's LSD	ratio paired t-test		Exposure [h]	Treatment	PARPi	Exp. 1	Exp. 2	Exp. 3	Exp. 4	Exp. 5	Mean	SD	Fisher's LSD	ratio paired t-test	UMTS	PARPi
	1	UMTS	-	5.09	4.32	3.32	4.24	0.887	0.768	0.1961		16	UMTS	-	8.6665	10.0612	8.76075			9.16283	0.7778	0.1309	0.0476	0.3907
	1	-	-	6.03	4.42	4.71	5.05	0.858				16	-	-	7.02091	8.2414	7.98701			7.74977	0.6444
	1	UMTS	+	6.65	4.2	3.67	4.84	1.59	0.9757	0.9834		16	UMTS	+	6.15853	8.10787	6.19139			6.81926	1.117	0.8899	0.9105	0.9989	0.0894*
	1	-	+	5.07	5.45	3.75	4.76	0.892				16	-	+	5.3835	8.09264	7.34567			6.9406	1.401				0.7725*
	4	UMTS	-	4.95	2.68	5.89	4.51	1.65	0.7035	0.3918
	4	-	-	8.11	5.11	4.61	5.94	1.893
	4	UMTS	+	6.31	6.5	4.22	5.68	1.265	0.895	0.7355
	4	-	+	5.25	5.86	7.41	6.17	1.114
	24	UMTS	-	8.2	6.47	4.04	6.24	2.09	0.7386	0.7525
	24	-	-	6.35	5.3	5.31	5.65	0.603
	24	UMTS	+	5.76	3.25	3.12	4.04	1.488	0.1078	0.0133
	24	-	+	10.76	4.94	5.6	7.1	3.187
	4	KBrO3, 0.5 mM	-	19.07	6.22	4.79	10.03	7.864	0.2895	0.2834
	4	KBrO3, 0.5 mM	+	26.82	16.71	12.99	18.84	7.157	0.0049	0.0731
	1	EMS, 0.5 µL/mL	-	43.17	29.61	33.52	35.43	6.98	<0.0001	≤0.0001
	UMTS, 0.5 W/kg, MRC-5 cells			Tail Intensity [%]					p-value
	Exposure [h]	Treatment	hOGG1	Exp. 1	Exp. 2	Exp. 3	Mean	SD	Fisher's LSD	ratio paired t-test
	1	UMTS	-	5.66	5.65	4.9	5.4	0.436	0.8415	0.3349
	1	-	-	6.23	5.46	6.36	6.02	0.489
	1	UMTS	+	6.11	4.82	6.49	5.81	0.875	0.9609	0.8388
	1	-	+	5.14	5.58	6.25	5.66	0.559
	4	UMTS	-	9.32	4.83	7.06	7.07	2.245	0.1761	0.3056
	4	-	-	3.76	5.38	4.73	4.62	0.815
	4	UMTS	+	7.62	4.74	7.07	6.48	1.529	0.5818	0.5896
	4	-	+	11.2	4.97	6.15	7.44	3.309
	24	UMTS	-	8.22	4.5	5.85	6.19	1.883	0.7575	0.2694
	24	-	-	9.35	4.45	6.25	6.68	2.479
	24	UMTS	+	8.9	4.95	5.61	6.49	2.116	0.5858	0.6048
	24	-	+	5.47	5.33	6.03	5.61	0.37
	4	KBrO3, 0.5 mM	-	9.85	4.86	6.24	6.98	2.577	0.1908	0.3474
	4	KBrO3, 0.5 mM	+	17.24	16.67	15.92	16.61	0.662	<0.001	0.0636
	1	EMS, 0.5 µL/mL	-	42.08	26.58	38.35	35.67	8.09	<0.0001	0.003

## Sheet: Suppl. Table S9 - WiFi
	WiFi, 4.92 W/kg, MRC-5 cells			% DNA in tail					p-value			WiFi, 4.92 W/kg, MRC-5 cells			% DNA in tail					p-value		p-value Tukey 2way ANOVA
	Exposure [h]	Treatment	hOGG1	Exp. 1	Exp. 2	Exp. 3	Mean	SD	Fisher's LSD	ratio paired t-test		Exposure [h]	Treatment	PARPi	Exp. 1	Exp. 2	Exp. 3	Mean	SD	Fisher's LSD	ratio paired t-test	WiFi	PARPi
	1	WiFi	-	4.14	2.25	3.9	3.43	1.029	0.7137	0.7482		24	WiFi	-	6.40602	8.31738	9.0387	7.9207	1.359	0.3561	0.3578	0.7648
	1	-	-	2.41	3.97	5.52	3.97	1.555				24	-	-	5.93443	8.53714	6.23082	6.9008	1.428
	1	WiFi	+	2.86	3.12	3.05	3.01	0.135	0.9308	0.6017		24	WiFi	+	3.93299	5.12991	6.18433	5.08241	1.126	0.4175	0.1094	0.8273	0.0987*
	1	-	+	2.83	2.57	3.25	2.88	0.343				24	-	+	4.61008	6.71587	6.59036	5.9721	1.182				0.8119*
	4	WiFi	-	2.96	2.44	3.74	3.05	0.654	0.9191	0.6819
	4	-	-	3.45	2.07	4.41	3.31	1.176
	4	WiFi	+	4.39	3.35	3.21	3.65	0.645	0.8866	0.1595
	4	-	+	5.1	3.39	3.57	4.02	0.94
	24	WiFi	-	3.12	3.68	3.86	3.55	0.386	0.6077	0.6404
	24	-	-	3.59	2.91	3.55	3.35	0.382
	24	WiFi	+	3.18	3.66	4.61	3.82	0.728	0.5243	0.4428
	24	-	+	3.91	3.99	4.31	4.07	0.212
	4	KBrO3, 0.5 mM	-	4.31	2.55	4.18	3.68	0.981	0.8866	0.2961
	4	KBrO3, 0.5 mM	+	13.29	21.65	7.01	13.98	7.345	0.002	0.0822
	1	EMS, 0.5 µL/mL	-	17.56	23.36	17.39	19.44	3.399	<0.0001	0.0229
	WiFi, 4.92 W/kg, HTR-8/SVneo cells			% DNA in tail					p-value			WiFi, 4.92 W/kg, HTR-8/SVneo cells			% DNA in tail					p-value		p-value Tukey 2way ANOVA
	Exposure [h]	Treatment	hOGG1	Exp. 1	Exp. 2	Exp. 3	Mean	SD	Fisher's LSD	ratio paired t-test		Exposure [h]	Treatment	PARPi	Exp. 1	Exp. 2	Exp. 3	Mean	SD	Fisher's LSD	ratio paired t-test	WiFi	PARPi
	1	WiFi	-	2.23	2.57	2.6	2.47	0.206	0.951	0.3223		24	WiFi	-	2.1465	2.7065	2.734	2.529	0.3292	0.8311	0.797	0.9959
	1	-	-	1.12	2.49	2.36	1.99	0.756				24	-	-	2.497	2.488	2.358	2.44767	0.0781
	1	WiFi	+	1.41	1.45	1.82	1.56	0.226	0.9812	0.611		24	WiFi	+	1.8255	2.491	2.4015	2.23933	0.3579	0.8589	0.9969	0.9976	0.8532
	1	-	+	2.12	1.63	1.48	1.74	0.335				24	-	+	1.521	2.4055	2.9895	2.30533	0.7404				0.9777
	4	WiFi	-	1.6	1.72	4.51	2.61	1.647	0.8299	0.7348
	4	-	-	1.66	2.26	2.42	2.11	0.401
	4	WiFi	+	1.7	1.99	2.54	2.08	0.427	0.6508	0.3423
	4	-	+	2.13	1.84	5.41	3.13	1.983
	24	WiFi	-	2.14	2.67	1.67	2.16	0.5	0.3127	0.0664
	24	-	-	1.64	2	1.51	1.72	0.254
	24	WiFi	+	1.14	1.81	1.47	1.47	0.335	0.0794	0.0531
	24	-	+	1.43	2.88	2.59	2.3	0.767
	4	KBrO3, 1.0 mM	-	2.21	1.92	1.33	1.82	0.448	0.899	0.5982
	4	KBrO3, 1.0 mM	+	4.68	11.63	17.12	11.14	6.234	0.004	0.0554
	1	EMS, 0.5 µL/mL	-	23.07	22.6	58.72	34.8	20.72	0.0015	0.0119
	WiFi, 2.0 W/kg, MRC-5 cells			% DNA in tail					p-value
	Exposure [h]	Treatment	hOGG1	Exp. 1	Exp. 2	Exp. 3	Mean	SD	Fisher's LSD	ratio paired t-test
	1	WiFi	-	3.01	2.32	0.82	2.05	1.12	0.8927	0.655
	1	-	-	4.53	2.02	0.81	2.45	1.897
	1	WiFi	+	3.49	3.34	1.75	2.86#	0.964	0.8936	0.2064
	1	-	+	2.67	3.39	1.32	2.46	1.051
	4	WiFi	-	3.36	1.88	0.79	2.01	1.29	0.9306	0.021
	4	-	-	3.85	2.07	0.93	2.28	1.472
	4	WiFi	+	4.01	3.87	1.09	2.99	1.647	0.9652	0.4586
	4	-	+	3.98	3.81	1.59	3.13	1.334
	24	WiFi	-	3.14	1.79	1.42	2.12	0.905	0.7598	0.3835
	24	-	-	2.89	1.83	0.62	1.78	1.136
	24	WiFi	+	2.89	2.99	0.87	2.25	1.196	0.9154	0.9894
	24	-	+	4.43	1.58	1.09	2.37	1.804
	4	KBrO3, 0.5 mM	-	3.77	4.09	3.79	3.88	0.179	0.6119	0.2365
	4	KBrO3, 0.5 mM	+	29.58	14.68	14.18	19.48	8.75	<0.001	0.0185
	1	EMS, 0.5 µL/mL	-	19.92	15.39	30.11	21.81	7.539	<0.0001	0.0655
	WiFi, 0.5 W/kg, MRC-5 cells			Tail Intensity [%]					p-value
	Exposure [h]	Treatment	hOGG1	Exp. 1	Exp. 2	Exp. 3	Mean	SD	Fisher's LSD	ratio paired t-test
	1	WiFi	-	3.88	2.28	2.61	2.92	0.845	0.4885	0.1262
	1	-	-	2.6	1.77	2.43	2.27	0.438
	1	WiFi	+	3.12	2.76	1.86	2.58	0.649	0.7147	0.2489
	1	-	+	3.76	2.68	2.33	2.92	0.745
	4	WiFi	-	3.92	2.59	1.83	2.78	1.058	0.9788	0.4649
	4	-	-	3.62	2.85	2.26	2.91	0.682
	4	WiFi	+	4.38	2.64	4.14	3.72	0.943	0.8779	0.4143
	4	-	+	3.66	3.01	2.24	2.97	0.711
	24	WiFi	-	2.66	2.57	3.62	2.95	0.582	0.7803	0.7256
	24	-	-	2.69	3.38	3.15	3.07	0.351
	24	WiFi	+	3.44	2.73	3.45	3.21	0.413	0.7013	0.5857
	24	-	+	3.82	2.58	2.71	3.04	0.681
	4	KBrO3, 0.5 mM	-	3.13	2.17	4.56	3.29	1.203	0.9385	0.7863
	4	KBrO3, 0.5 mM	+	38.44	10.07	24.58	24.36	14.186	0.0008	0.0363
	1	EMS, 0.5 µL/mL	-	19.68	23.86	21.72	21.75	2.09	<0.0001	0.0057

## Sheet: Suppl. Table S10 - RFID
	RFID, 4.92 W/kg, MRC-5 cells			% DNA in tail					p-value			RFID, 4.92 W/kg, MRC-5 cells			% DNA in tail						p-value		p-value Tukey 2way ANOVA
	Exposure [h]	Treatment	hOGG1	Exp. 1	Exp. 2	Exp. 3	Mean	SD	Fisher's LSD	ratio paired t-test		Exposure [h]	Treatment	PARPi	Exp. 1	Exp. 2	Exp. 3	Exp. 4	Mean	SD	Fisher's LSD	ratio paired t-test	WiFi	PARPi
	1	RFID	-	3.06	3.11	1.85	2.67	0.713	0.9622	0.7717		24	RFID	-	4.74761	5.88907	6.03253	6.70962	5.84471	0.8131	0.9937	0.7694	>0.9999
	1	-	-	3.19	1.8	2.41	2.47	0.697				24	-	-	3.45003	6.36627	6.23803	7.29325	5.83689	1.659
	1	RFID	+	2.03	1.74	2.35	2.04	0.305	0.9701	0.648		24	RFID	+	2.98212	5.93267	3.69015	6.58203	4.79674	1.731	0.5782	0.502	0.9387	0.6837
	1	-	+	2.8	1.44	1.39	1.88	0.8				24	-	+	3.40739	4.50044	3.91696	5.21102	4.25895	0.7742				0.3722
	4	RFID	-	2.03	2.07	2.32	2.14	0.157	0.8341	0.6876
	4	-	-	3.1	1.79	2.24	2.38	0.666
	4	RFID	+	2.57	3.35	1.82	2.58	0.765	0.818	0.3557
	4	-	+	2.6	2.62	1.74	2.32	0.502
	24	RFID	-	2.89	1.91	1.35	2.05	0.779	0.7719	0.5471
	24	-	-	2.8	2.67	1.3	2.26	0.831
	24	RFID	+	3.42	1.9	1.88	2.4	0.883	0.9738	0.9514
	24	-	+	3.36	2.29	1.62	2.42	0.878
	4	KBrO3, 0.5 mM	-	3.31	1.68	2.3	2.43	0.823	0.9623	0.8264
	4	KBrO3, 0.5 mM	+	16.45	11.12	11.39	12.99	3.002	<0.0001	0.0065
	1	EMS, 0.5 µL/mL	-	41.93	20.52	23.66	28.7	11.562	<0.001	0.0012

## Sheet: Suppl. Table S11 - CW
	CW, 4.92 W/kg, MRC-5 cells			% DNA in tail					p-value
	Exposure [h]	Treatment	hOGG1	Exp. 1	Exp. 2	Exp. 3	Mean	SD	Fisher's LSD	ratio paired t-test
	1	CW	-	4.1	3.23	5.35	4.23	1.066	0.8051	0.4247
	1	-	-	3.57	4.94	6.55	5.02	1.492
	1	CW	+	2.54	6.08	5.6	4.74	1.92	0.995	0.9608
	1	-	+	2.94	3.69	7.65	4.76	2.531
	4	CW	-	4.08	4.06	6.34	4.83	1.311	0.8886	0.5389
	4	-	-	3.88	3.31	6.84	4.68	1.895
	4	CW	+	4.16	5.39	5.26	4.94	0.676	0.7007	0.2588
	4	-	+	4.63	6.26	5.16	5.35	0.831
	24	CW	-	2.93	2.86	5.4	3.73	1.447	0.5155	0.2486
	24	-	-	3.6	4.59	5.36	4.52	0.882
	24	CW	+	3.73	7.04	5.05	5.27	1.666	0.6372	0.7562
	24	-	+	7.61	4.8	5.11	5.84	1.541
	1	KBrO3, 0.5 mM	-	5.11	4.89	6.35	5.45	0.787	0.8935	0.4911
	1	KBrO3, 0.5 mM	+	15.66	15.93	7.42	13	4.837	0.0204	0.1933
	1	EMS, 0.5 µL/mL	-	19.96	35.89	24.67	26.84	8.184	<0.0001	0.0127
	CW, 2.0 W/kg, MRC-5 cells			% DNA in tail					p-value
	Exposure [h]	Treatment	hOGG1	Exp. 1	Exp. 2	Exp. 3	Mean	SD	Fisher's LSD	ratio paired t-test
	1	CW	-	3.79	7.11	4.16	5.02	1.819	0.6944	0.5664
	1	-	-	5.77	3.68	2.7	4.05	1.568
	1	CW	+	5.97	4.21	2.11	4.1	1.932	0.987	0.9003
	1	-	+	3.02	4.8	4.35	4.06	0.926
	4	CW	-	3.98	5.7	3.45	4.38	1.176	0.8709	0.7965
	4	-	-	3	5.24	4.36	4.2	1.129
	4	CW	+	7.07	4.38	4.6	5.35	1.494	0.4044	0.6152
	4	-	+	2.98	5.59	4.7	4.42	1.327
	24	CW	-	3.5	4.92	4.12	4.18	0.712	0.3719	0.3076
	24	-	-	5.05	6.42	3.8	5.09	1.31
	24	CW	+	6	4.85	4.67	5.17	0.722	0.8879	0.6965
	24	-	+	6.74	4.97	3.39	5.03	1.676
	1	KBrO3, 0.5 mM	-	5.17	6.2	5.8	5.72	0.519	0.5002	0.2713
	1	KBrO3, 0.5 mM	+	13.19	9.49	8.23	10.3	2.578	0.0217	0.0757
	1	EMS, 0.5 µL/mL	-	32.51	19.23	25.59	25.78	6.642	<0.0001	0.0098
	CW, 0.5 W/kg, MRC-5 cells			% DNA in tail					p-value
	Exposure [h]	Treatment	hOGG1	Exp. 1	Exp. 2	Exp. 3	Mean	SD	Fisher's LSD	ratio paired t-test
	1	CW	-	5.9	5.06	3.41	4.79	1.267	0.7602	0.0218
	1	-	-	6.95	5.57	3.95	5.49	1.502
	1	CW	+	8.52	6.66	3.6	6.26	2.484	0.5305	0.3495
	1	-	+	4.66	6.23	3.55	4.81	1.347
	4	CW	-	3.12	4.87	5.12	4.37	1.09	0.9641	0.971
	4	-	-	3.79	5.33	3.78	4.3	0.892
	4	CW	+	4.33	9.27	2.95	5.52	3.323	0.2643	0.4066
	4	-	+	2.9	4.47	3.75	3.71	0.786
	24	CW	-	5.27	5.38	4.34	5	0.571	0.9444	0.984
	24	-	-	6.29	5.05	3.85	5.06	1.22
	24	CW	+	4.21	6.96	4.42	5.2	1.531	0.5266	0.7046
	24	-	+	5.72	3.86	4.17	4.58	0.997
	1	KBrO3, 0.5 mM	-	4.45	4.59	3.98	4.34	0.319	0.6171	0.2496
	1	KBrO3, 0.5 mM	+	6.16	9.88	8.05	8.03	1.86	0.1746	0.0818
	1	EMS, 0.5 µL/mL	-	32.7	26.66	20.42	26.59	6.14	<0.0001	<0.001
